# Supplementary material for: Fear of childbirth in primipara women and its correlation with premenstrual syndrome: A cross-sectional study
Source: PLoS One. 2025 Oct 17;20(10):e0332135. doi: 10.1371/journal.pone.0332135 (PMC12533863; doi:10.1371/journal.pone.0332135)
Supplement: S1 Dataset — (XLSX) [file pone.0332135.s001.xlsx]

## Sheet: Sheet1
Age	Pre-pregnancy body mass index	Current body mass index	Employment	Residence	Education	Income	Medical care provider payment	Age at menarche	Menstrual cycle	Dysmenorrhea	Menstrual duration	Menstrual bleeding volume	History of abortion	Conception mode	Unintended pregnancy	PSS	CAQ	F1	F2	F3	F4	Social	Sleep	Marital
31	14.6788	21.4536	2	2	2	2	1	14	30	0	7	2	0	2	0	6	20	13	10	10	7	52	10	145
33	14.4531	23.0469	1	2	3	3	1	12	30	1	6	2	0	2	0	7	28	14	12	10	6	53	8	105
24	13.2812	22.6562	2	2	2	2	2	14	28	0	7	2	0	1	0	0	32	7	6	6	3	80	5	149
27	17.5781	22.2656	2	2	3	3	1	12	30	0	6	2	0	1	0	0	36	5	4	4	3	84	6	134
34	18.5078	21.4109	1	1	3	3	1	14	30	1	7	2	1	1	0	3	18	9	5	6	3	60	4	132
27	15.2353	23.3844	1	2	3	3	1	14	31	0	4	2	0	1	0	3	34	8	5	5	3	84	4	150
33	12.0173	20.0288	1	1	3	4	1	13	28	0	7	2	0	1	0	4	22	10	6	6	4	57	5	106
29	12.4008	17.3611	1	1	2	3	1	14	30	1	7	2	1	1	0	6	17	9	6	5	3	70	7	112
30	15.2109	20.2812	2	2	2	2	1	14	40	1	7	2	0	1	0	6	33	13	12	8	4	71	10	110
25	20.1348	22.6003	1	2	2	2	1	13	37	1	7	2	1	1	0	9	38	10	7	7	3	70	10	143
28	20.8117	26.2227	1	2	3	4	1	14	30	0	5	2	1	1	0	0	28	5	4	4	3	84	6	149
27	16.1843	22.2063	1	1	2	2	1	14	30	0	6	2	0	1	0	0	16	5	4	4	3	72	2	151
33	18.2868	21.8724	1	1	4	4	1	14	30	0	4	2	1	1	0	0	21	5	4	4	3	84	5	121
29	16.7969	21.0938	1	1	3	3	1	14	28	0	5	2	0	1	0	0	24	9	8	7	4	48	4	129
32	12.5	19.1406	2	2	2	2	1	14	30	0	5	2	0	2	0	0	26	8	7	4	3	72	3	149
31	17.1875	21.0938	1	2	3	4	1	14	30	0	7	2	0	1	0	0	29	9	6	4	3	77	5	111
28	14.3024	19.5717	1	2	2	2	1	14	29	0	5	2	0	1	0	0	30	6	4	4	3	81	4	156
28	13.7174	22.4813	1	2	4	4	1	14	29	0	6	2	0	1	0	0	31	6	5	5	3	70	6	100
27	18.7305	22.0604	1	1	2	3	1	14	30	0	7	2	0	1	0	1	23	9	8	7	4	48	8	128
30	16.0256	22.6003	1	2	2	3	1	14	29	0	7	2	0	1	0	1	35	5	5	4	3	76	2	133
29	19.052	22.4813	1	1	3	3	1	14	30	0	6	2	1	1	0	2	19	15	9	8	7	66	3	122
28	17.9688	22.2656	1	1	3	3	1	13	24	0	5	2	0	1	0	2	25	10	8	4	3	84	2	151
30	23.8751	26.8136	1	1	3	3	1	11	28	0	5	2	0	1	0	3	21	9	4	5	3	70	7	133
27	23.5294	29.4118	1	2	3	3	1	13	27	1	7	2	0	1	0	1	36	14	8	8	6	64	4	118
29	21.2084	29.4321	1	1	3	3	1	14	28	0	5	2	0	2	0	0	27	10	8	6	3	76	6	144
29	22.3081	28.257	1	1	3	3	1	13	23	0	7	2	1	1	0	3	19	8	4	4	3	66	4	156
29	21.2585	26.5731	1	2	3	3	1	14	30	1	7	2	0	1	0	7	30	10	7	8	5	84	4	149
26	20.061	23.9188	1	1	3	3	1	15	32	1	7	2	0	1	0	1	26	8	7	8	3	72	7	158
27	26.9127	31.1846	1	1	3	2	1	12	30	0	6	2	0	1	0	0	17	5	5	4	3	69	5	144
31	21.9076	26.7759	1	2	3	3	1	13	31	0	7	2	0	1	0	3	37	15	7	10	5	48	4	99
26	21.9525	27.4406	1	1	3	3	1	15	28	0	7	2	0	1	0	0	26	10	8	5	3	72	4	113
26	20.4467	26.2336	1	1	3	4	1	14	32	0	6	2	0	1	0	0	19	7	5	4	3	84	5	141
25	23.6244	30.4832	1	2	3	3	1	14	30	0	5	2	0	1	0	3	21	6	8	4	3	75	2	151
27	21.6311	26.0375	1	1	2	2	2	15	31	0	7	2	1	2	0	0	24	8	8	5	3	73	3	158
28	26.7229	31.6158	1	1	3	3	1	13	28	1	4	2	0	1	0	0	27	10	7	6	4	72	4	130
28	22.6562	26.9531	2	2	3	3	2	13	33	1	7	3	0	1	0	8	50	18	12	14	6	68	8	117
27	18.3768	20.0474	1	2	3	3	1	12	28	1	4	2	0	1	0	8	33	11	8	9	5	55	7	106
29	28.7197	31.8339	1	1	3	3	1	13	28	0	6	2	0	1	0	2	22	8	6	4	4	80	5	138
29	21.83	27.0993	1	1	3	3	2	16	31	0	7	2	0	1	0	2	21	7	7	4	3	72	5	136
33	29.4023	29.7608	2	1	3	4	1	12	25	1	4	1	0	1	0	1	46	17	12	10	7	75	7	133
34	25.462	30.863	1	1	3	3	1	16	31	0	6	2	0	1	0	0	23	8	6	6	3	48	3	148
29	16.2331	20.9321	2	1	3	2	2	15	30	0	7	2	1	1	0	0	19	7	5	4	3	72	3	126
26	24.2188	30.4688	2	1	3	2	1	13	24	1	5	2	0	1	0	2	28	10	8	7	3	70	7	108
29	19.7777	23.3377	2	2	4	3	1	15	26	1	6	2	0	1	0	3	47	15	12	12	8	78	9	136
24	23.0469	32.8125	2	2	2	1	1	15	28	0	5	2	0	1	0	0	19	7	4	5	3	72	8	134
29	26.6667	31.1111	2	1	4	4	1	14	35	0	5	2	1	1	0	3	29	10	8	7	4	72	3	129
28	21.2585	21.9671	2	1	3	3	2	13	30	0	7	2	0	1	0	2	32	12	10	7	3	65	12	102
29	23.3844	27.2817	1	1	3	3	1	15	30	0	5	2	0	1	0	3	20	8	5	4	3	73	3	129
32	19.052	24.7676	1	1	3	4	1	16	26	0	7	2	0	1	0	0	22	7	6	6	3	80	2	139
24	17.9982	25.3444	2	2	3	3	1	14	27	0	5	2	1	1	0	3	16	5	4	4	3	79	7	148
26	23.1405	26.8136	2	1	3	2	1	12	26	1	6	3	0	1	0	6	30	10	9	8	3	72	4	129
28	21.3675	33.6949	2	1	3	3	1	11	28	1	7	2	0	1	0	6	28	8	8	6	6	60	10	143
27	21.83	26.3465	1	1	3	4	1	14	35	0	6	2	0	1	0	0	18	6	4	5	3	82	4	129
28	19.2336	22.8625	2	1	3	4	1	13	32	1	7	2	1	1	0	6	33	12	9	8	4	71	8	117
30	20.3244	26.3465	1	1	3	4	1	13	30	0	5	2	0	1	0	0	16	5	4	4	3	84	1	151
25	24.3824	29.0437	1	1	3	4	1	16	30	0	7	2	0	1	0	2	26	9	7	7	3	63	7	116
30	25.2826	33.0904	2	1	1	2	1	16	60	1	7	2	1	1	0	6	32	12	8	8	4	70	5	146
25	20.7967	23.3067	2	1	2	2	1	14	27	1	7	2	0	1	0	7	39	14	10	10	5	58	11	116
26	19.2277	23.634	2	2	3	3	1	15	28	0	6	2	0	1	0	3	39	14	11	11	3	67	6	117
30	20.0796	27.968	2	1	3	3	1	13	28	0	4	1	1	2	0	7	22	7	6	6	3	84	6	140
29	17.5781	22.6562	2	1	2	3	1	14	30	1	4	2	0	1	1	8	46	15	12	12	7	69	11	111
28	24.2215	25.9516	2	1	3	3	1	14	28	1	7	1	0	1	1	6	39	13	11	10	5	59	9	156
24	21.4109	35.201	2	2	3	3	1	15	28	1	5	2	0	1	1	10	46	18	12	10	6	48	12	109
30	24.8016	28.3447	2	1	4	3	1	15	28	1	5	2	0	2	1	6	35	13	8	10	4	59	4	126
33	20.3244	24.0882	2	1	3	4	1	14	27	1	5	2	0	1	1	3	32	12	8	8	4	71	4	156
29	28.3447	31.8878	1	1	3	2	1	16	25	1	5	2	0	2	0	3	24	8	8	5	3	72	7	128
29	20.7031	24.6094	1	1	3	2	1	13	30	0	7	2	0	1	0	2	19	7	4	5	3	74	5	133
29	32.4219	37.1094	1	2	3	3	1	14	60	0	7	3	0	1	0	0	22	10	5	4	3	84	2	158
33	28.6851	29.4023	1	1	3	4	1	13	30	1	5	2	0	1	0	1	27	10	9	5	3	84	3	116
34	28.3447	32.9507	1	1	3	3	1	13	40	0	8	2	0	1	0	2	26	8	7	7	4	68	7	143
30	20.3125	24.2188	2	1	4	4	1	13	39	1	5	2	0	1	1	2	36	11	10	12	3	69	11	151
30	28.8415	36.0519	2	1	3	3	1	13	31	1	4	3	0	1	0	3	30	10	8	8	4	84	8	132
33	27.5482	32.3232	2	2	1	3	2	12	35	0	7	2	0	1	0	1	35	13	8	9	5	61	6	120
33	24.0238	28.6851	1	1	1	4	1	14	27	1	5	2	0	1	0	1	21	8	4	5	4	72	5	122
29	19.6283	27.6398	2	1	3	3	1	12	30	0	5	1	1	1	0	3	32	14	8	6	4	60	5	127
27	32.0461	39.6571	1	1	3	4	1	15	30	0	6	2	0	1	0	1	18	6	5	4	3	83	5	158
29	22.4996	23.9512	1	1	3	3	1	12	28	1	6	3	0	1	0	3	25	8	6	7	4	84	3	100
25	21.4536	23.7118	2	1	3	3	1	12	31	0	6	2	0	1	0	3	29	10	8	7	4	77	3	136
26	19.5717	25.2174	2	1	2	3	1	14	28	0	6	2	0	1	0	1	30	12	8	7	3	74	8	143
29	22.4913	25.2595	2	2	3	3	1	16	28	1	6	2	1	1	0	0	21	8	5	5	3	54	4	115
40	21.0938	26.5625	1	1	3	3	1	14	31	1	5	2	0	1	0	1	22	7	7	5	3	69	5	122
25	24.0346	30.4438	2	2	1	3	2	12	30	1	7	1	1	1	0	1	57	20	14	16	7	71	12	117
29	20.0692	24.2215	1	1	3	4	1	13	28	1	7	2	0	1	0	1	26	8	8	7	3	84	1	157
37	25.2363	30.4438	1	1	3	3	1	13	24	0	4	2	0	1	0	3	23	8	8	4	3	70	2	120
31	22.4913	26.2976	1	1	3	3	1	14	28	1	6	2	0	1	0	7	26	11	7	5	3	84	2	108
30	25.5296	30.4832	1	1	3	3	1	15	40	0	7	2	0	1	0	0	23	7	6	6	4	76	3	129
29	23.4375	27.3438	2	1	3	2	2	13	28	0	7	2	0	1	0	0	19	5	7	4	3	74	5	131
37	34.375	36.7188	2	2	3	2	1	14	29	1	4	2	1	1	0	8	54	20	13	13	8	58	0	151
32	18.4672	21.2031	2	1	3	3	2	15	32	1	4	2	0	1	0	7	38	14	9	8	7	53	9	123
34	24.4646	30.4867	2	2	3	3	1	14	26	1	5	2	1	2	0	6	33	12	10	7	4	61	7	116
26	20.4491	26.0262	1	1	4	3	1	13	32	1	5	2	0	1	1	6	40	17	10	9	4	79	12	135
36	17.6254	21.6311	2	1	2	3	1	12	30	1	7	1	1	2	0	6	39	15	8	10	6	48	5	102
33	8.98438	17.9688	1	1	3	4	1	13	31	1	6	2	0	1	0	7	30	10	8	9	3	84	7	129
30	23.03	28.3447	1	1	4	4	1	13	30	1	6	2	0	1	0	8	28	9	7	8	4	83	5	148
29	18.6453	22.231	1	1	3	4	2	13	31	1	7	2	0	1	0	3	19	6	5	5	3	78	4	139
20	32.7449	38.3906	1	2	3	2	1	13	25	1	5	2	0	1	0	3	39	14	8	13	4	66	3	150
31	25.3906	29.6875	1	1	3	2	1	12	60	0	7	3	0	2	0	1	21	7	6	5	3	59	6	123
29	29.4118	32.1799	1	1	3	4	1	12	27	1	4	2	0	1	1	8	21	8	4	6	3	84	6	150
28	18.7783	24.093	1	1	3	3	1	14	50	1	8	2	0	1	0	2	58	19	16	14	9	44	10	102
30	22.4059	26.8136	1	2	3	3	1	13	28	0	7	2	0	1	0	2	28	10	8	7	3	82	4	134
32	21.0938	25.7812	2	1	3	3	1	14	28	1	5	2	0	2	0	2	27	10	8	6	3	76	6	110
26	29.0657	29.0657	1	1	3	3	1	13	40	1	6	2	0	1	0	0	18	5	4	6	3	84	6	151
31	23.0518	26.7698	1	1	3	4	1	13	28	0	4	2	0	1	0	0	25	9	6	7	3	71	4	130
28	20.4382	25.0995	2	1	3	4	2	14	28	1	7	2	0	1	1	7	35	10	10	11	4	84	7	113
39	21.9671	25.5102	1	1	4	4	1	19	35	1	6	2	1	1	1	2	34	13	10	8	3	71	6	140
26	17.7462	21.6041	1	1	3	3	1	13	28	1	6	2	0	1	1	3	29	12	7	7	3	82	5	145
34	21.4536	27.852	1	1	3	4	1	12	28	1	7	2	0	1	1	6	51	19	13	15	4	57	5	99
32	26.2188	33.305	2	1	3	3	2	13	28	1	5	2	0	1	1	11	34	12	10	8	4	64	10	118
27	19.5717	23.3355	2	1	3	3	2	13	45	1	9	2	0	1	1	7	42	13	12	10	7	61	10	106
31	19.563	29.5525	2	2	1	2	1	15	30	1	4	1	0	1	1	6	49	18	11	12	8	69	10	95
23	18.7328	24.977	1	1	3	3	1	12	40	1	7	2	0	1	1	1	26	7	7	9	3	80	7	143
38	15.8079	27.0993	2	1	2	2	2	13	30	1	5	2	1	2	1	3	39	13	11	9	6	48	4	129
27	21.0077	24.8591	1	1	3	2	1	14	31	1	7	2	1	1	0	3	28	11	8	4	5	84	4	140
28	21.2585	23.3844	1	1	3	3	1	14	28	0	5	2	0	1	0	2	23	7	6	7	3	84	4	126
30	17.7999	21.7555	1	1	3	3	1	15	34	0	6	2	0	1	0	0	19	6	5	5	3	75	4	148
26	19.9481	27.4756	2	1	3	3	2	12	45	1	7	2	0	1	0	7	34	14	8	8	4	73	5	150
35	25.7778	29.3333	1	1	3	3	1	18	28	1	7	1	0	2	0	0	23	9	5	6	3	84	1	149
28	31.2295	32.4622	1	1	3	3	1	15	28	0	6	2	0	1	0	0	19	8	4	4	3	84	4	151
27	17.301	21.4533	1	1	3	4	1	15	28	1	7	2	0	1	0	0	23	9	7	4	3	84	3	158
29	23.3355	26.3465	1	1	3	3	1	14	35	1	5	2	1	1	0	3	31	11	7	10	3	80	9	98
28	24.2439	29.1749	2	1	3	3	2	13	28	1	4	1	0	1	0	2	37	12	11	9	5	52	4	103
30	26.3465	30.4867	1	1	4	3	2	14	27	1	5	2	0	1	0	1	25	9	8	5	3	69	7	110
24	22.0386	27.9155	2	1	3	4	1	10	25	1	5	2	0	1	0	3	40	10	11	12	7	70	10	111
31	19.5312	25	2	1	4	4	1	12	35	1	7	2	0	1	0	9	32	12	11	5	4	66	6	119
33	23.8281	27.7344	2	1	2	2	1	13	28	1	7	2	0	1	0	6	28	11	7	7	3	84	11	114
29	16.494	24.7409	2	1	3	3	2	13	30	1	5	2	0	1	0	8	44	15	12	12	5	69	5	123
27	29.7458	34.8161	2	2	2	2	2	14	30	0	5	2	0	1	0	1	22	8	5	6	3	78	0	151
29	15.8221	21.5019	2	1	3	2	2	12	40	0	7	2	1	1	0	3	29	10	8	6	5	72	2	108
25	28.0404	32.8473	2	2	3	3	2	13	28	0	7	2	0	1	0	1	25	7	8	7	3	69	5	149
25	23.1405	52.8926	2	2	1	2	2	14	28	1	7	2	0	2	0	6	28	8	7	7	6	64	2	142
29	23.1206	27.4145	2	1	3	4	1	14	28	0	7	2	0	1	0	7	36	8	16	9	3	65	9	99
29	23.5883	25.4028	2	1	3	3	1	16	29	0	6	2	0	1	0	6	24	8	8	5	3	53	4	122
27	25	31.25	2	1	3	4	2	15	40	1	5	2	1	1	0	6	28	10	8	7	3	70	7	102
32	21.2031	24.623	2	1	3	4	1	14	29	1	5	1	0	1	0	2	28	11	9	5	3	71	4	122
30	22.7732	28.2828	2	1	3	3	1	13	31	0	6	2	0	1	0	0	17	6	4	4	3	51	8	148
33	22.6757	26.9274	2	2	1	2	2	13	30	0	7	2	0	1	0	0	17	6	4	4	3	61	4	97
33	28.9062	32.0312	2	1	3	3	1	15	30	0	6	2	0	2	0	1	26	10	7	6	3	74	8	144
28	20.7612	26.9896	2	1	3	3	1	13	28	1	5	2	0	1	0	0	16	5	4	4	3	82	6	149
29	19.9481	24.0882	2	1	3	3	1	14	29	0	6	2	0	1	0	2	28	10	8	6	4	49	9	87
23	33.3465	36.9321	2	2	3	2	2	14	32	0	7	2	0	1	0	0	25	11	6	5	3	73	6	123
36	19.8141	27.0538	2	1	3	3	1	12	28	1	6	2	0	1	0	8	31	13	9	6	3	56	9	128
31	18.7783	27.2817	2	1	3	4	2	14	28	0	3	2	0	1	0	10	32	11	8	7	6	70	6	120
30	20.4294	24.8358	2	1	3	3	1	14	30	0	7	2	1	1	0	2	32	12	9	8	3	82	9	141
28	28.3447	32.5964	2	1	4	4	1	15	35	1	5	2	0	1	0	11	31	10	8	8	5	70	6	120
31	19.5312	22.2656	2	1	4	4	1	15	40	0	7	2	0	1	1	3	33	11	8	8	6	72	6	123
29	24.8358	30.0433	2	1	3	4	2	15	28	1	4	2	0	1	1	1	42	14	10	12	6	68	5	122
37	31.2452	33.5315	2	1	3	3	1	15	28	0	6	2	0	2	1	2	26	9	8	6	3	80	11	156
31	20.83	24.8358	2	2	2	3	2	16	30	0	3	2	1	1	1	1	28	10	7	8	3	60	5	111
27	19.1953	24.4646	2	2	3	4	2	14	30	1	5	3	0	1	1	7	38	12	11	10	5	73	8	107
25	30.8185	34.9277	2	1	3	4	1	14	30	1	5	2	0	2	1	0	16	5	4	4	3	84	4	151
27	19.5312	24.6094	2	1	3	3	1	13	30	1	4	2	0	1	1	7	33	12	10	7	4	70	8	120
26	21.3039	26.4463	2	1	3	3	1	14	30	0	6	2	0	1	1	2	32	11	10	8	3	77	5	139
29	20.9321	25.204	2	1	3	3	1	12	26	0	7	3	0	1	1	3	32	10	8	8	6	63	4	130
29	22.5827	26.7229	2	1	3	3	1	13	32	1	5	2	0	1	1	0	27	10	8	5	4	72	15	115
29	17.2635	21.6713	2	2	3	3	1	13	32	1	7	2	0	1	1	3	43	15	11	10	7	60	4	115
29	20.83	29.2421	2	1	3	3	1	13	28	1	6	2	0	1	1	3	36	13	11	7	5	71	6	119
29	26.2188	29.4076	2	1	3	4	1	14	28	1	7	2	0	1	1	2	23	9	6	5	3	72	3	141
31	22.1003	27.0538	2	1	3	3	1	13	28	0	5	2	0	1	1	1	22	7	7	5	3	84	4	123
27	22.9591	22.9591	2	1	3	3	1	12	30	0	6	2	0	2	1	1	32	12	8	8	4	76	8	134
28	20.3125	28.9062	2	1	3	3	1	14	28	1	7	2	0	1	1	0	28	9	7	7	5	77	6	116
27	31.2452	34.6746	2	1	3	2	2	11	29	0	4	2	1	1	1	3	30	12	9	5	4	70	8	124
26	22.3081	26.0262	2	1	3	3	2	14	32	0	5	2	0	2	1	1	31	11	10	7	3	68	5	146
32	19.4674	28.6501	2	1	2	2	1	16	28	1	5	2	0	1	1	6	36	15	8	7	6	74	7	115
29	19.1406	22.6562	2	1	2	3	2	13	28	1	7	2	0	1	1	7	22	7	7	5	3	61	4	113
28	21.83	24.4646	2	1	3	3	1	13	28	1	7	2	0	1	1	2	29	10	8	8	3	71	9	120
28	22.2063	28.6048	2	1	3	2	2	14	28	0	7	1	0	1	1	1	39	16	8	11	4	55	5	94
37	27.0051	31.2488	2	1	3	3	1	14	29	0	5	2	0	2	1	3	28	10	8	6	4	67	7	87
30	18.2183	20.0773	2	1	3	4	1	14	27	0	7	2	0	2	1	0	26	10	8	5	3	79	4	86
31	20.5457	26.2985	2	2	2	3	1	16	30	0	7	2	0	2	1	3	29	10	7	8	4	48	5	127
28	27.2392	32.8473	2	1	3	3	1	13	28	1	7	2	1	1	1	7	31	14	7	7	3	59	9	156
29	20.5693	24.2424	2	1	3	2	1	13	30	0	7	2	0	1	0	0	17	5	5	4	3	84	3	158
29	19.5312	27.3438	2	1	3	3	1	13	28	0	7	2	0	1	0	2	22	9	6	4	3	72	2	141
29	34.1124	39.5558	2	1	3	4	2	12	30	1	6	2	0	1	0	0	16	5	4	4	3	52	2	136
28	20.7008	25.5937	2	1	3	4	1	14	30	0	6	2	1	1	0	2	37	15	8	10	4	80	12	124
29	19.313	21.3675	2	1	3	3	1	12	30	0	7	2	0	1	0	9	42	16	12	11	3	59	6	111
25	18.2899	22.4813	2	1	3	3	1	13	28	1	7	2	0	1	0	9	28	13	7	5	3	79	10	97
28	18.5901	22.68	2	1	4	4	1	14	30	1	7	2	0	1	0	7	28	9	9	6	4	69	4	118
26	23.6244	27.8159	2	1	1	2	1	12	28	0	7	2	0	2	0	0	16	5	4	4	3	83	3	141
28	29.3848	34.1598	1	2	3	2	1	15	27	0	5	2	1	1	0	1	16	5	4	4	3	72	8	115
25	24.2382	26.8352	1	1	3	3	1	12	33	1	7	2	0	1	0	0	26	13	6	4	3	84	3	143
28	24.093	26.9274	2	2	2	1	1	15	35	0	7	2	0	1	1	0	26	10	6	7	3	59	7	112
29	25.8065	29.9688	1	2	3	3	1	12	30	1	6	2	0	1	0	0	23	8	7	5	3	84	4	131
30	20.3244	24.0882	1	1	3	3	1	15	30	1	4	2	1	1	0	0	20	8	5	4	3	72	3	141
37	23.4375	29.2969	2	1	3	3	1	12	28	0	7	1	1	1	0	3	19	8	4	4	3	84	2	125
22	21.7738	29.0318	1	1	3	3	1	13	30	1	4	2	0	1	0	9	42	16	11	10	5	84	10	140
33	24.4646	28.2284	1	1	3	4	1	14	30	0	7	2	1	1	0	6	29	11	8	6	4	69	5	132
30	17.0088	22.5466	1	1	4	3	1	14	30	0	7	2	0	1	0	0	21	7	6	5	3	84	3	158
30	27.5482	31.2213	1	1	3	3	1	12	45	0	7	2	1	1	0	1	21	8	6	4	3	67	3	131
30	21.4844	24.2188	1	1	4	4	1	12	31	0	7	2	0	1	0	0	20	8	4	5	3	62	9	146
30	24.7676	25.9107	1	1	3	3	1	16	28	0	6	2	1	1	0	1	26	9	9	5	3	72	4	134
30	27.5482	30.4867	1	2	3	2	1	14	45	0	4	2	0	1	0	2	20	9	4	4	3	84	2	148
29	18.5901	23.0518	1	1	4	3	1	14	33	1	6	2	0	1	1	7	31	13	8	7	3	71	6	119
31	26.4463	30.4867	1	1	3	3	1	14	35	0	7	3	0	1	0	6	21	6	7	5	3	51	3	101
27	24.4646	30.4867	1	2	3	4	1	13	28	1	5	2	1	1	0	1	28	10	8	7	3	70	3	122
29	19.313	23.4221	1	1	3	4	1	13	28	0	7	2	0	1	1	0	16	5	4	4	3	72	0	128
28	19.8352	22.571	1	1	3	4	1	13	28	1	7	2	0	1	0	6	42	15	10	10	7	58	10	156
29	24.0882	25.5937	1	1	3	3	1	12	28	1	5	2	0	1	0	1	31	11	8	7	5	73	4	120
27	20.2449	22.5306	1	1	3	4	2	13	30	0	5	1	0	1	0	3	27	9	8	6	4	81	5	148
24	21.5139	26.8923	2	2	3	2	1	15	29	0	7	2	0	2	0	2	16	5	4	4	3	48	1	141
27	22.0386	25.3444	1	1	3	3	1	14	29	0	7	2	0	1	0	0	16	5	4	4	3	76	2	158
30	27.8159	31.6263	1	1	3	3	1	15	28	1	6	2	0	1	0	0	16	5	4	4	3	83	7	141
27	26.5731	29.4076	1	1	3	3	1	16	41	0	7	2	0	1	0	1	34	12	10	8	4	74	7	123
28	17.6309	22.4059	1	1	3	3	1	13	28	1	6	2	0	1	0	6	27	10	7	7	3	63	5	118
26	22.8928	29.1363	1	2	3	3	1	12	22	1	4	2	0	1	0	6	28	9	7	7	5	52	9	107
29	22.0386	26.8136	2	1	3	4	2	14	28	0	6	2	0	1	0	2	30	10	9	8	3	82	5	143
27	21.5645	27.5134	1	1	3	4	1	15	35	1	5	2	1	1	0	3	31	11	7	8	5	60	4	120
29	25.0995	29.4023	1	1	3	3	1	13	35	0	6	2	0	2	0	0	25	9	6	7	3	79	12	150
27	28.578	36.1988	1	1	3	3	1	14	27	0	7	2	0	1	0	0	21	8	6	4	3	72	3	125
29	23.03	24.8016	2	1	3	2	1	15	28	1	5	2	1	1	0	7	34	13	9	8	4	60	4	113
31	25.2363	32.0461	1	1	3	1	1	13	25	0	7	2	0	1	0	0	27	10	8	6	3	65	6	123
35	26.9127	27.3399	1	2	3	4	1	12	30	0	6	2	0	1	0	1	33	10	9	10	4	69	5	106
28	20.0288	25.6369	2	1	3	4	2	10	32	0	5	2	0	1	0	9	29	10	8	8	3	66	7	119
29	24.8016	29.7619	2	2	2	2	1	14	30	1	5	2	0	1	0	1	20	5	4	8	3	68	2	151
32	22.1893	32.0513	1	1	3	4	1	15	30	0	6	2	1	2	0	0	23	9	7	4	3	78	7	158
30	21.0938	24.6094	1	1	3	2	1	12	32	0	7	2	0	2	0	3	30	10	8	8	4	84	9	100
29	23.4375	31.25	2	1	3	2	2	15	28	1	6	2	0	1	1	8	44	20	10	10	4	63	12	141
24	25	29.2969	1	1	3	3	1	12	30	1	4	1	0	1	0	6	47	17	12	11	7	45	4	116
29	27.0993	31.2394	1	2	3	4	1	13	35	1	7	3	0	1	0	1	25	6	8	8	3	78	3	136
26	18.8707	23.9512	1	1	3	3	1	14	30	1	7	2	0	1	0	6	29	11	8	7	3	72	4	129
25	27.0552	34.5473	1	1	3	2	1	14	30	0	4	2	1	1	0	3	16	5	4	4	3	84	5	158
29	25.3906	29.2969	1	1	3	3	1	12	27	0	5	2	0	1	0	8	28	10	7	7	4	82	7	144
26	26.9531	30.8594	1	1	3	3	1	16	28	1	6	1	0	1	0	6	19	8	4	4	3	84	5	138
28	20.5693	24.977	1	1	3	3	1	14	35	0	5	2	0	1	0	0	22	7	6	6	3	84	4	76
35	19.0039	23.3067	2	1	2	2	2	16	28	1	7	2	0	1	0	0	21	8	5	5	3	58	3	151
27	19.433	21.7193	1	1	4	3	1	15	32	0	6	2	0	1	0	1	32	12	7	9	4	72	6	140
26	24.6094	32.4219	1	1	3	3	1	15	30	0	7	2	0	1	0	0	27	9	8	6	4	74	6	158
28	22.5827	26.3465	1	1	3	3	1	13	28	0	7	2	0	1	0	0	16	5	4	4	3	84	1	151
30	25.0762	31.6346	1	1	3	2	1	15	30	0	5	2	0	2	0	1	19	7	4	5	3	84	5	156
28	19.2277	24.4352	1	1	3	2	1	13	30	1	6	2	0	1	0	0	22	8	6	5	3	76	4	122
30	23.3355	28.9811	1	1	3	4	2	13	30	1	5	2	1	1	1	35	61	20	16	16	9	34	16	158
34	20.8117	27.4714	1	1	3	3	1	15	28	1	4	1	0	1	0	10	46	15	10	12	9	70	8	107
30	17.9688	22.2656	1	1	3	3	1	15	30	1	6	2	0	1	0	0	26	10	8	5	3	72	5	149
32	21.6311	24.0346	1	1	3	3	2	13	35	1	5	2	0	1	0	6	26	10	6	7	3	68	11	112
27	18.1449	23.2254	1	2	3	3	1	12	32	0	5	2	0	1	0	0	28	10	8	6	4	74	10	109
27	24.2188	28.9062	1	1	3	3	1	13	30	0	5	2	0	1	0	8	23	8	6	6	3	67	8	139
29	17.1875	30.0781	1	2	3	3	2	16	32	0	6	2	0	1	1	1	40	12	10	11	7	55	10	82
22	18.7328	23.8751	1	1	3	3	2	13	45	1	5	2	0	1	0	6	28	11	7	7	3	68	4	143
29	21.5645	33.4622	1	1	3	3	1	14	30	1	8	2	0	1	0	3	31	10	8	8	5	59	10	85
33	22.7732	30.1194	1	2	3	3	1	14	30	0	6	2	0	1	0	1	17	5	5	4	3	81	11	109
34	18.9069	24.5089	1	1	3	3	1	13	28	1	7	2	0	1	0	0	19	5	5	6	3	84	6	137
30	16.7969	22.6562	2	1	3	3	1	14	25	1	5	1	0	1	0	6	45	19	10	10	6	81	4	130
27	21.6441	24.974	1	1	4	3	1	14	30	0	5	2	0	1	0	0	22	9	5	5	3	83	5	155
29	18.3655	23.8751	2	1	1	2	2	15	39	1	6	1	1	1	1	14	59	20	16	14	9	41	14	80
30	26.5731	28.699	1	2	3	4	1	14	40	0	4	1	0	2	0	0	20	9	4	4	3	77	5	139
32	22.1893	28.764	1	2	4	4	1	15	30	0	5	1	1	1	0	1	31	10	8	9	4	67	6	128
32	25.1486	31.2452	2	2	3	4	1	14	28	1	5	2	0	1	0	6	42	15	12	11	4	59	9	96
29	22.5896	27.968	1	2	3	3	1	14	25	1	5	2	0	1	0	3	30	12	8	7	3	74	6	113
27	22.6757	26.2188	1	1	3	2	1	14	32	0	5	2	0	1	0	1	18	7	4	4	3	84	4	156
27	18.8189	24.4646	1	1	3	3	1	14	28	0	5	2	0	1	0	0	21	7	7	4	3	84	3	149
30	31.6118	48.6992	2	1	3	3	2	13	28	1	6	2	0	2	0	6	33	12	9	8	4	37	6	64
28	22.5896	27.6095	1	1	3	4	1	13	33	1	8	2	1	1	0	3	31	12	8	7	4	53	7	144
27	23.0469	26.5625	1	1	2	3	1	14	35	1	7	2	0	1	0	3	36	14	9	9	4	77	6	138
31	21.9671	25.5102	1	1	3	3	1	14	28	1	7	2	1	2	0	6	22	8	6	4	4	54	6	101
27	16.5607	19.5717	1	1	3	2	1	13	29	1	5	2	1	1	0	3	18	6	5	4	3	84	2	150
24	25.9516	30.4498	2	2	2	2	1	14	31	0	7	2	0	1	0	2	22	6	8	5	3	64	5	143
28	29.4023	30.478	1	2	3	3	1	14	30	1	6	2	0	1	0	9	27	9	8	6	4	72	9	113
34	21.1927	25.2826	1	1	4	4	1	14	26	1	4	2	0	1	0	3	17	5	4	5	3	68	5	142
29	26.6728	41.9143	1	1	3	3	1	12	30	1	6	2	0	1	0	8	28	8	8	7	5	61	7	82
31	32.3884	36.5798	1	2	3	4	1	14	30	1	7	1	0	2	0	7	31	11	8	9	3	62	8	72
28	20.3244	27.0993	1	1	3	4	1	15	30	0	7	2	1	1	0	2	23	8	8	4	3	75	9	120
28	20.0773	24.9108	1	1	3	3	1	13	36	0	7	2	1	1	0	1	19	7	5	4	3	84	2	148
28	18.5901	22.68	1	1	3	3	1	14	31	0	6	2	0	1	0	3	29	10	8	8	3	76	6	143
26	20.1771	22.913	1	1	3	2	1	12	30	0	5	2	0	1	0	0	26	9	7	7	3	84	6	144
28	21.5645	26.0262	1	1	3	3	1	13	28	1	7	2	0	1	0	1	27	10	8	6	3	84	4	144
26	18.75	25	2	1	3	4	1	12	40	0	7	2	0	1	0	3	29	10	6	8	5	72	8	156
28	21.7193	27.0538	1	1	3	3	1	13	27	0	5	2	0	1	0	1	23	7	6	7	3	81	8	127
31	25.2174	30.1103	1	1	3	4	1	13	28	0	5	2	0	1	0	1	19	6	5	4	4	67	1	150
27	24.7721	28.4053	2	2	3	3	2	12	32	1	6	2	0	1	0	7	28	8	8	8	4	51	3	136
33	19.7055	24.1672	1	1	3	4	1	12	35	0	7	2	1	2	0	1	20	7	5	5	3	84	6	146
32	19.2277	27.2392	1	1	2	4	1	16	26	0	4	2	1	1	0	7	28	9	8	7	4	56	9	107
30	18.5901	21.1927	1	1	3	3	1	16	40	0	7	3	0	2	0	0	16	5	4	4	3	82	4	156
34	5.07812	13.2812	1	1	1	4	2	14	30	0	4	1	1	1	0	0	22	9	5	5	3	84	5	130
29	20.9644	26.1066	1	1	3	3	1	14	30	0	7	2	1	1	0	3	29	10	8	8	3	70	5	139
27	21.4844	27.7344	1	1	3	3	1	12	30	0	6	2	0	1	0	0	23	7	7	6	3	84	4	142
28	18.5901	23.7954	2	1	3	2	2	13	28	0	7	1	0	1	0	3	30	13	7	7	3	68	8	100
33	21.0938	25	1	1	3	3	1	16	30	0	5	2	1	1	0	2	28	10	8	6	4	84	4	128
28	18.9745	23.1911	1	2	3	3	1	14	30	1	7	2	0	1	0	3	43	15	12	9	7	60	4	148
27	23.6652	27.6095	2	1	3	3	1	14	28	1	7	2	0	1	1	10	36	13	10	8	5	54	11	107
29	25.8645	29.4076	2	2	3	2	2	12	28	0	5	2	1	1	0	3	39	15	10	10	4	71	7	127
27	17.2248	22.0317	1	1	3	2	1	13	45	1	5	2	0	1	0	6	38	15	10	8	5	58	6	110
24	16.955	21.1073	2	1	3	2	1	12	28	0	7	2	0	1	0	3	21	5	6	7	3	75	10	157
27	20.4294	23.634	1	1	3	3	1	13	30	1	5	2	0	1	0	3	38	12	10	10	6	72	8	127
29	22.7732	30.854	1	2	3	4	1	14	28	1	7	2	1	1	1	3	54	17	14	14	9	82	10	131
29	19.6752	24.6904	1	1	3	3	1	12	21	1	5	1	0	1	0	6	27	9	7	7	4	70	6	124
29	29.7442	37.1802	1	1	4	3	1	12	28	0	6	2	0	1	0	9	29	10	7	7	5	48	10	146
30	21.4844	25.3906	1	1	3	3	2	12	30	0	4	1	0	1	0	6	37	12	11	7	7	68	8	118
29	23.634	26.8386	1	1	3	3	1	13	33	1	7	3	0	1	0	2	44	16	11	11	6	84	6	151
25	20.8209	24.539	2	2	1	2	2	14	27	0	7	2	0	1	0	3	31	10	10	7	4	83	10	125
31	26.5625	27.3438	1	1	4	3	1	13	28	1	5	3	0	1	0	3	28	11	7	6	4	84	6	140
27	23.4375	26.9531	1	1	3	4	1	16	28	0	7	2	0	1	0	0	16	5	4	4	3	84	5	158
26	23.3355	28.2284	1	1	3	3	1	14	28	0	7	2	0	1	0	0	16	5	4	4	3	84	4	158
29	23.5556	28.4444	1	1	3	3	1	13	32	0	6	2	0	2	0	1	24	9	8	4	3	72	4	142
34	21.2585	25.5102	2	2	3	3	1	12	32	0	7	2	0	2	0	0	19	5	6	5	3	76	10	143
28	20.202	24.6097	1	1	3	4	1	19	28	0	6	2	1	1	0	3	28	11	7	6	4	65	3	148
37	23.7387	28.699	2	1	3	3	1	14	28	0	6	2	0	2	0	0	22	7	6	6	3	69	4	121
32	26.8386	30.8444	1	1	3	3	1	13	30	1	7	2	0	2	1	6	42	15	10	10	7	71	5	104
35	17.7154	21.6128	1	1	3	3	1	14	28	1	7	2	0	1	1	3	39	20	8	8	3	58	4	123
27	20.2812	27.0416	1	1	3	3	1	17	30	0	7	2	1	1	1	0	28	9	8	7	4	60	7	132
28	19.2894	23.1473	2	1	3	2	2	13	33	0	9	2	0	1	1	1	34	14	8	8	4	55	6	122
24	27.3438	30.0781	2	1	3	3	2	13	29	0	6	2	0	1	1	2	16	5	4	4	3	82	6	147
35	18.9866	22.5466	1	1	3	4	1	14	35	0	7	2	0	2	1	3	30	10	8	7	5	84	5	96
26	24.5578	27.0552	1	1	3	2	1	10	28	0	5	2	0	1	0	0	19	7	4	5	3	75	6	156
30	20.7612	28.7197	2	2	3	3	1	14	28	0	6	2	0	1	0	0	19	6	6	4	3	55	5	124
28	20.4294	25.6369	1	1	3	4	1	15	28	1	7	2	0	1	0	8	32	10	9	8	5	78	5	141
29	26.8977	34.8087	2	2	3	4	2	13	28	1	9	3	0	1	0	7	40	12	12	9	7	60	11	140
30	24.977	28.2828	1	1	3	4	1	14	28	1	7	2	1	1	0	6	34	10	9	9	6	69	8	129
32	27.0552	31.2175	1	2	3	3	1	13	35	0	7	2	1	1	0	0	18	7	4	4	3	82	5	158
22	18.0662	22.5827	1	1	3	3	2	15	30	1	8	3	0	1	1	8	23	6	8	6	3	75	4	149
29	26.2188	31.1791	1	1	3	3	1	10	48	0	5	2	0	1	0	6	31	10	8	8	5	84	2	158
31	20.5761	23.2434	1	1	4	3	1	12	28	0	7	2	0	1	0	7	25	6	9	7	3	76	2	139
29	21.83	25.2174	1	1	3	3	1	14	27	1	6	2	0	1	0	6	19	6	5	5	3	79	2	117
33	17.2248	22.4323	1	2	2	3	2	15	30	1	7	2	1	1	0	6	50	18	12	14	6	58	13	108
24	17.4191	26.1286	1	1	3	2	1	12	30	1	4	2	0	1	0	2	16	5	4	4	3	84	0	151
27	22.0317	27.2392	1	1	3	3	1	13	40	0	7	2	0	1	0	3	48	18	11	12	7	66	6	122
31	22.8624	27.0538	1	2	3	3	1	18	32	0	5	2	0	1	0	1	20	7	6	4	3	67	7	124
32	19.4734	25.5588	1	1	3	3	1	15	28	1	5	2	0	1	0	6	27	9	7	7	4	70	9	125
25	25.7117	27.1809	1	2	3	3	1	14	27	1	7	2	0	1	0	3	22	8	6	5	3	75	7	122
27	25.5937	31.2394	1	1	3	4	1	14	28	1	7	2	0	1	0	1	42	17	12	9	4	74	4	137
36	17.7154	19.487	1	1	3	4	1	14	28	0	5	2	1	1	0	7	25	11	5	6	3	66	7	158
23	22.0317	24.4352	1	2	2	3	2	13	30	1	6	2	0	1	0	0	33	12	8	8	5	72	4	122
37	27.2932	31.6443	1	1	3	3	1	14	35	1	5	3	1	2	0	1	26	8	8	7	3	71	5	58
31	27.4348	30.4832	1	2	3	3	1	15	30	0	6	2	1	1	0	1	29	10	9	7	3	64	10	82
28	23.255	28.3848	1	1	3	3	1	14	30	1	7	3	0	1	0	2	31	12	8	8	3	75	8	141
33	24.3865	28.959	1	1	3	2	1	15	35	1	7	2	0	1	0	1	19	6	6	4	3	76	3	139
25	20.3428	28.9993	1	1	3	3	1	12	27	0	7	2	0	1	0	0	26	9	8	6	3	50	4	131
28	21.7181	25.0593	1	1	3	4	1	11	31	1	7	2	0	1	1	3	35	11	9	9	6	62	10	58
30	25.6489	29.0688	1	1	3	3	1	14	35	0	6	2	0	1	0	0	19	5	6	5	3	78	5	146
30	20.0474	31.7418	1	2	3	3	1	14	32	0	7	2	1	1	0	1	17	5	5	4	3	84	2	141
27	26.4463	28.2828	1	1	3	2	1	12	45	1	7	3	0	1	0	0	20	8	5	4	3	84	5	156
29	19.7055	24.1672	1	1	3	2	1	13	29	0	7	2	0	1	0	3	22	5	7	6	4	65	13	102
28	21.7193	27.8159	1	1	3	3	1	13	28	0	7	2	0	1	1	2	22	5	7	7	3	60	9	127
34	21.1553	25.4581	1	2	3	3	1	12	46	0	7	2	1	1	1	1	30	11	7	9	3	71	3	104
26	19.1953	26.7229	1	1	3	3	1	14	28	0	7	2	0	1	0	7	28	9	8	8	3	71	11	129
25	23.4375	24.6094	1	2	3	4	1	16	30	1	5	2	0	1	0	7	23	9	6	5	3	84	2	156
32	23.7332	30.4577	1	1	3	2	1	12	30	1	7	2	0	1	0	0	18	7	4	4	3	59	4	132
29	24.6097	30.854	1	1	3	3	1	13	28	0	7	1	0	2	0	3	28	9	8	7	4	75	6	116
26	18.026	18.026	1	1	1	3	2	14	28	1	7	2	0	1	1	7	17	5	5	4	3	73	8	111
29	26.6436	30.1038	1	2	3	3	2	15	30	0	7	2	1	1	0	0	19	6	6	4	3	84	4	139
31	21.2585	23.03	1	1	4	4	1	14	28	0	6	2	0	2	1	6	35	13	8	9	5	72	12	124
28	19.1406	25.7812	2	1	3	3	2	13	27	0	7	2	0	1	1	3	60	20	16	16	8	72	9	149
32	18.1449	21.4109	1	1	3	4	1	13	28	0	7	2	0	1	1	3	28	9	9	7	3	47	5	119
27	18.7328	23.8751	1	1	3	4	1	13	32	1	7	2	0	2	1	1	45	15	12	12	6	65	12	118
26	20.7008	30.863	2	2	1	4	2	13	45	1	7	2	0	1	1	1	42	14	13	12	3	57	11	116
29	18.0697	23.7387	1	1	4	3	1	16	31	1	6	2	0	1	1	8	34	12	9	9	4	67	11	148
28	18.8189	25.5937	1	1	3	3	1	13	28	1	6	2	0	1	1	3	32	10	8	8	6	72	2	146
27	24.1672	28.257	1	1	3	3	1	13	28	1	7	2	1	1	0	0	25	9	7	6	3	63	1	150
30	22.7583	28.0102	2	1	3	4	1	14	30	0	7	2	0	2	0	0	24	10	5	6	3	70	7	132
26	16.6493	21.2279	2	1	3	3	2	15	28	0	4	2	0	1	0	1	31	10	8	8	5	74	0	158
36	21.6311	28.0404	1	2	3	2	1	15	30	1	5	2	0	1	0	3	37	15	9	7	6	28	8	119
23	16.8919	22.8269	2	2	2	3	2	11	28	0	6	2	1	1	0	1	37	14	11	9	3	68	7	80
28	19.1001	20.9366	2	1	3	3	1	12	30	1	7	2	0	1	0	0	23	8	8	4	3	70	5	138
30	24.0346	29.6427	1	1	3	3	1	15	28	0	7	2	0	1	0	0	16	5	4	4	3	51	2	158
31	25.0995	30.478	1	1	3	4	1	14	40	1	7	3	1	2	0	2	32	14	8	7	3	81	11	141
28	20.9572	24.0055	1	1	3	4	1	13	28	1	7	2	0	1	0	6	25	10	7	5	3	77	7	135
30	20.9042	24.093	1	1	3	2	1	14	35	0	7	2	1	1	0	0	16	5	4	4	3	84	4	111
24	20.8325	25.462	1	1	2	3	2	14	30	0	7	2	0	1	0	0	18	7	4	4	3	83	2	148
35	23.9224	31.1846	1	1	3	2	1	14	28	0	5	2	0	1	0	1	32	12	8	6	6	49	5	115
29	18.7783	21.9671	1	1	4	3	1	12	28	0	6	2	0	1	0	0	16	5	4	4	3	84	5	158
30	20.4444	28	2	2	1	3	2	16	28	0	5	2	0	1	0	0	23	8	7	5	3	76	6	119
28	16.901	21.6333	2	1	3	3	1	18	30	0	5	2	0	1	0	1	29	12	7	6	4	82	1	151
32	18.3594	23.4375	2	1	3	4	1	13	28	0	5	2	1	1	0	0	16	5	4	4	3	84	2	156
33	19.2672	28.7317	1	1	3	4	2	13	30	1	7	2	1	1	0	6	32	9	9	8	6	72	11	122
24	21.5645	26.0262	1	1	3	3	1	11	28	0	5	2	0	1	1	3	21	7	6	5	3	84	4	116
29	32.0312	36.7188	1	1	3	2	1	13	28	0	7	2	0	2	0	2	41	19	12	7	3	61	7	107
34	30.4867	34.1598	1	1	4	4	1	12	30	1	6	2	1	1	0	1	27	8	8	8	3	71	5	119
27	20.5499	27.6361	1	1	4	3	1	14	30	0	5	2	0	1	0	0	23	9	7	4	3	84	1	158
26	17.3611	17.3611	1	2	3	3	1	15	30	1	10	3	0	2	0	13	51	19	12	13	7	79	12	80
33	23.0469	25	1	1	3	4	2	16	28	1	4	2	0	1	0	0	16	5	4	4	3	84	4	149
30	17.4191	22.1367	1	1	3	4	1	14	45	0	6	2	1	2	0	9	46	15	12	12	7	68	12	93
28	22.8624	28.1969	1	1	3	2	1	13	32	1	8	2	0	1	0	3	33	12	9	8	4	70	7	151
31	23.7387	28.699	1	1	2	4	1	12	30	1	7	2	1	1	0	7	20	7	5	5	3	65	3	117
31	21.2279	27.8876	1	1	3	4	1	13	30	0	6	2	0	1	1	2	53	15	14	16	8	67	5	140
26	21.0938	24.6094	1	1	4	4	2	15	29	0	7	2	0	1	0	3	32	12	8	8	4	81	4	136
25	25.2363	32.0461	2	2	3	2	1	14	28	0	7	2	1	1	0	3	40	15	12	9	4	60	6	115
27	18.4425	21.4536	2	1	4	4	2	14	28	0	7	2	0	1	1	0	25	7	8	7	3	84	4	131
25	24.4646	31.9922	1	1	3	3	1	14	28	1	5	2	0	1	0	1	20	9	4	4	3	84	2	151
26	23.5883	29.0318	1	1	3	4	1	13	28	1	7	2	0	1	0	2	41	15	11	11	4	82	9	127
31	25.6369	30.4438	2	1	3	2	2	11	31	0	5	2	0	1	1	1	24	9	7	5	3	72	5	113
30	20.061	25.462	1	1	3	3	1	15	28	1	6	2	0	1	0	0	26	8	7	7	4	65	4	151
27	21.9076	27.1816	1	1	3	4	1	12	37	1	7	2	0	1	0	1	30	10	8	7	5	73	5	110
39	19.8347	23.5078	1	1	1	2	1	15	28	1	7	2	0	2	0	0	25	8	9	5	3	75	6	158
34	21.4536	27.0993	1	1	4	4	1	14	26	1	6	2	0	1	0	2	17	5	4	5	3	79	6	156
28	20.3244	27.852	1	1	3	3	1	13	28	1	7	2	0	1	0	6	51	17	13	14	7	54	9	144
27	16.7657	21.3382	1	1	3	4	1	14	30	1	7	2	0	1	0	0	16	5	4	4	3	82	4	129
27	19.8347	24.977	1	1	3	3	2	13	28	0	7	2	0	1	0	1	41	12	12	10	7	70	5	140
33	20.9321	26.0584	1	1	3	3	2	13	30	1	7	2	0	1	0	3	34	14	8	8	4	72	8	137
24	18.9036	23.1473	1	1	3	4	1	14	30	0	7	2	0	1	0	1	24	9	7	5	3	76	6	130
27	21.3039	25.7117	1	1	3	3	1	15	32	1	6	2	0	1	0	6	28	10	8	7	3	66	6	137
25	23.533	31.2488	1	1	3	3	1	11	35	1	7	2	0	1	0	1	24	9	7	5	3	68	7	141
27	20.5499	23.3844	1	1	3	4	1	14	37	0	7	2	0	1	0	0	22	8	6	5	3	71	2	109
25	18.8189	26.3465	1	1	3	2	2	13	28	1	5	2	1	1	1	7	22	9	6	4	3	48	6	120
40	19.487	24.8016	1	1	3	3	1	13	27	1	7	2	0	2	0	3	31	11	8	9	3	84	9	158
27	17.0562	21.048	1	1	4	2	1	12	30	0	7	3	1	1	1	3	30	10	8	9	3	75	6	124
36	29.7056	30.863	1	1	3	4	2	15	40	0	5	2	0	1	0	1	18	7	4	4	3	71	8	158
32	20.0288	23.634	1	1	3	3	1	13	31	1	6	2	0	1	0	3	35	11	10	9	5	60	9	111
28	25.4028	31.2092	1	1	4	3	1	15	28	0	7	2	0	1	0	0	18	6	5	4	3	74	3	132
32	28.8415	29.6427	1	1	3	4	1	11	28	1	5	1	0	2	0	0	19	8	4	4	3	84	6	156
30	25	30.0781	1	1	3	3	1	14	25	0	5	2	0	1	0	0	16	5	4	4	3	72	2	139
22	22.5827	28.2284	2	2	1	3	2	13	30	0	7	2	0	1	0	8	33	13	8	9	3	60	5	99
30	19.5312	23.4375	2	1	3	3	1	13	28	1	6	3	1	1	0	8	37	12	10	9	6	69	11	41
29	23.3067	29.0437	1	2	3	2	1	12	30	1	7	3	0	1	0	2	21	5	6	6	4	77	12	83
29	19.4874	23.1206	1	1	3	4	1	14	30	1	7	2	0	1	0	0	19	7	5	4	3	84	3	130
29	19.7232	23.8754	1	1	3	4	1	14	28	0	7	2	0	1	0	1	23	7	8	5	3	84	5	136
28	19.487	22.3214	1	1	3	4	1	14	30	1	7	3	0	2	0	2	26	8	8	6	4	84	4	141
29	21.3578	25.9095	1	1	3	4	1	12	30	0	6	2	1	1	0	2	30	10	8	9	3	72	6	137
29	23.4375	30.0781	1	1	3	4	1	13	35	1	6	2	1	1	0	0	19	6	5	5	3	67	4	120
24	22.4913	27.6817	2	1	2	3	2	12	45	1	6	2	0	1	1	1	41	15	12	8	6	84	10	118
29	20.1956	24.8016	1	1	3	3	1	13	32	1	7	2	0	1	0	2	25	9	7	6	3	81	6	138
33	18.0662	24.0882	1	1	4	3	1	13	29	0	5	2	1	2	0	6	41	14	9	11	7	44	10	96
29	23.2335	28.441	1	1	3	3	1	14	29	0	6	2	0	1	0	6	37	11	11	10	5	72	5	141
30	20.1951	24.3865	1	1	4	4	1	15	28	0	7	2	0	1	0	0	16	5	4	4	3	84	4	148
26	24.0346	34.049	1	2	3	3	2	15	28	1	7	1	0	1	1	0	18	6	5	4	3	68	3	147
29	21.5019	27.1816	1	1	3	3	1	13	52	0	7	1	0	1	0	2	23	8	7	5	3	69	14	153
33	22.9854	25.6896	1	1	4	3	1	13	32	0	6	1	0	1	0	10	36	14	8	10	4	84	13	94
27	20.3125	24.6094	1	1	3	3	1	13	29	0	4	2	1	1	0	6	30	10	7	8	5	58	6	122
26	21.4533	24.9135	1	1	3	3	1	12	30	0	7	2	0	1	0	1	18	5	6	4	3	72	4	148
31	17.5781	22.6562	1	1	3	3	1	13	28	0	7	2	0	1	0	1	29	11	8	7	3	72	11	158
29	19.2336	22.8625	1	1	4	4	1	15	28	0	5	2	0	1	0	6	24	9	7	5	3	77	5	132
32	20.7612	25.6055	1	2	4	4	1	14	28	1	7	2	0	1	0	6	40	14	11	10	5	57	5	110
32	20.83	23.634	1	1	3	3	1	14	28	0	6	2	0	1	0	0	22	7	6	6	3	70	5	120
40	24.9199	30.4577	1	1	3	3	1	16	30	0	7	2	1	1	0	1	32	13	8	7	4	72	13	120
27	22.2656	27.7344	1	1	3	3	1	13	35	0	7	2	0	1	1	0	23	7	7	6	3	76	4	156
29	23.03	26.2188	1	1	3	4	1	14	26	1	7	2	0	2	0	1	19	8	4	4	3	71	5	151
32	24.7676	26.6728	1	1	2	3	1	14	28	0	6	2	0	1	0	0	16	5	4	4	3	84	5	141
32	20.4444	24.8889	1	1	3	3	1	13	28	1	7	2	1	1	0	7	28	9	8	8	3	80	4	110
31	18.8271	22.0317	1	2	3	3	2	16	30	0	6	1	0	1	0	3	16	5	4	4	3	73	6	116
33	18.591	23.3377	1	1	3	3	1	12	38	0	7	2	0	1	1	0	16	5	4	4	3	71	9	141
26	23.3844	28.3447	1	1	3	4	1	13	26	0	7	2	0	1	1	0	19	6	5	4	4	80	11	84
31	19.487	23.3844	1	1	3	4	1	15	35	1	7	2	0	1	0	2	26	9	6	8	3	84	4	134
30	25	30.8594	1	1	3	3	1	12	30	0	7	2	0	1	0	0	16	5	4	4	3	84	4	149
31	22.5981	27.4406	1	1	3	3	1	13	28	0	6	2	0	1	0	6	31	14	6	8	3	70	5	72
25	17.8465	25.2826	1	2	3	4	1	13	28	0	6	2	0	1	0	0	25	7	8	7	3	48	10	128
30	20.83	28.441	1	1	3	2	1	13	31	0	6	2	0	1	1	7	31	8	9	8	6	66	5	103
30	20.9572	24.7676	1	1	4	3	1	14	29	0	8	2	0	1	0	1	37	15	9	10	3	84	9	136
31	24.6548	28.764	1	1	3	3	1	13	31	1	7	3	0	1	0	9	29	10	8	7	4	84	11	158
32	21.7993	27.3356	1	1	3	3	1	14	28	0	3	1	0	1	0	0	20	7	5	4	4	84	6	131
32	24.0346	32.4467	1	2	3	2	1	13	30	0	6	2	0	1	0	1	16	5	4	4	3	84	7	149
25	25.7812	32.8125	1	1	3	2	1	16	28	0	5	2	0	1	0	2	38	13	9	11	5	82	10	149
31	26.1286	31.935	1	1	4	4	1	12	25	0	5	2	0	1	0	6	36	13	11	8	4	72	14	118
30	23.8751	27.5482	1	1	4	4	1	14	28	0	5	2	0	1	0	1	18	7	4	4	3	80	1	119
30	20.9572	24.7676	1	1	3	4	1	12	40	0	7	2	0	1	0	7	25	10	5	7	3	64	5	89
29	18.2899	21.3382	1	1	3	4	1	12	34	0	6	2	1	1	0	2	35	11	12	7	5	58	7	126
35	30.4867	32.3685	1	1	3	4	1	12	28	0	7	3	1	1	0	1	17	6	4	4	3	84	6	156
30	19.9219	23.8281	1	1	3	3	1	15	45	1	7	2	0	2	0	1	50	18	14	12	6	58	5	138
33	23.4586	30.8112	1	1	3	4	1	14	29	0	6	2	1	2	0	0	20	9	4	4	3	78	4	151
27	19.6052	22.6474	1	1	3	3	1	12	27	0	7	2	0	1	0	9	23	9	7	4	3	81	4	145
27	22.3133	23.9361	1	2	3	3	1	13	37	0	5	2	0	1	0	0	19	7	5	4	3	82	4	158
32	29.6427	32.0461	1	1	3	4	1	15	35	0	5	2	0	2	0	1	17	6	4	4	3	83	8	151
26	24.2439	28.764	1	1	3	4	1	13	30	0	7	1	0	1	0	2	25	6	9	7	3	82	6	128
29	24.8016	30.1162	1	1	3	3	1	13	30	0	7	2	0	1	0	1	26	8	9	6	3	84	5	141
34	19.9219	23.4375	1	1	3	4	1	14	30	0	7	2	0	1	0	7	21	8	5	4	4	59	4	111
28	19.7777	26.1066	1	1	3	4	1	13	53	0	4	2	0	1	0	0	18	7	4	4	3	84	2	157
32	22.8624	27.0538	1	1	3	2	1	16	29	0	6	2	1	1	0	0	21	8	5	5	3	82	5	151
33	21.83	25.2174	1	1	3	4	1	13	30	0	7	2	0	1	0	1	22	6	6	5	5	72	3	153
37	22.3133	28.3987	1	2	3	4	1	12	50	0	5	2	0	1	0	1	23	12	4	4	3	72	15	99
30	24.4646	30.1103	1	1	3	3	1	15	28	0	7	2	0	1	0	1	38	14	12	9	3	64	5	157
32	23.2335	26.4381	1	2	3	4	1	14	29	1	7	3	0	1	1	6	48	18	16	10	4	83	8	94
30	29.3848	33.4252	1	1	3	3	1	16	30	1	5	2	0	1	0	7	45	15	12	11	7	52	8	105
27	17.9282	25.0995	1	1	3	4	1	14	28	0	6	2	0	1	0	0	16	5	4	4	3	84	3	151
28	20.0773	26.398	1	1	3	3	1	13	26	1	7	2	0	1	0	2	37	14	9	8	6	71	3	126
30	25.2174	27.0993	1	1	3	4	1	14	30	0	7	2	0	1	0	2	28	10	8	7	3	84	1	150
25	17.9089	21.7193	1	1	3	3	1	14	30	0	7	2	0	1	0	1	21	9	5	4	3	84	1	158
30	27.5482	39.6694	1	1	3	3	1	13	29	0	7	2	0	1	0	2	28	10	8	7	3	66	1	139
31	23.7118	27.4756	1	1	3	3	1	13	28	0	6	2	1	2	0	2	23	9	7	4	3	62	8	149
29	24.7676	28.578	1	2	3	2	1	13	28	1	5	2	1	1	0	6	24	9	7	5	3	72	5	158
33	17.7086	20.7157	1	2	3	2	1	14	28	1	7	3	0	1	0	2	29	10	9	6	4	68	5	104
30	22.4813	27.0538	1	1	3	3	1	12	28	0	5	1	0	1	0	0	16	5	4	4	3	84	5	136
30	31.6337	36.2123	1	2	2	2	1	13	31	0	6	1	0	2	0	0	17	5	4	5	3	80	3	139
29	20.4467	24.3046	1	1	4	4	1	13	29	0	5	2	0	1	0	2	30	9	9	8	4	69	2	135
32	23.634	32.0461	1	1	3	4	1	13	30	1	6	2	0	1	0	7	27	10	8	6	3	78	11	114
32	28.1625	28.9341	1	1	4	4	1	12	28	1	5	2	0	2	0	2	27	10	8	6	3	82	6	129
30	23.1473	27.0051	1	1	3	2	1	14	30	1	7	2	0	1	0	6	31	13	7	8	3	72	9	138
27	21.6128	26.9274	1	1	3	3	1	16	27	0	6	2	0	1	0	0	16	5	4	4	3	80	4	141
36	19.7055	23.0518	1	1	3	3	1	13	28	0	6	2	1	1	0	6	27	9	7	8	3	77	5	151
23	28.0664	32.0759	1	2	3	2	1	12	31	0	7	2	0	1	0	0	16	5	4	4	3	84	3	139
34	29.4076	34.0136	1	1	3	3	2	12	30	0	7	2	1	2	0	7	36	13	9	9	5	72	8	133
29	28.9062	35.1562	1	2	2	3	2	12	30	1	7	2	0	1	1	7	31	10	8	7	6	68	9	80
27	20.9572	25.5296	1	1	3	3	1	12	32	1	7	2	0	1	0	1	24	9	7	5	3	84	5	149
33	22.0317	28.0404	1	1	3	3	1	16	28	0	7	1	0	2	0	2	32	10	10	8	4	66	10	122
34	19.5965	26.1286	1	2	3	2	1	16	30	0	7	2	0	2	0	2	28	9	7	8	4	84	8	122
29	19.6752	23.9188	1	1	3	3	1	12	29	0	6	2	0	1	0	1	23	8	6	6	3	58	9	119
28	31.2026	32.8892	1	2	3	2	1	15	28	0	3	2	0	1	1	0	23	9	4	6	4	84	5	129
23	27.1111	32.4444	1	2	2	2	1	13	26	0	5	1	0	1	0	1	16	5	4	4	3	65	3	127
24	20.0796	23.3067	1	1	3	3	1	15	35	0	5	2	0	1	0	6	40	15	11	10	4	79	7	138
28	19.9481	24.841	1	1	3	3	1	13	31	0	5	2	0	1	0	3	30	13	7	6	4	84	5	137
28	31.2213	35.9963	1	1	3	3	1	14	31	0	6	2	0	1	0	0	24	6	6	8	4	61	3	144
37	24.6094	29.2969	1	1	3	3	1	15	28	0	5	2	0	1	0	7	44	18	11	11	4	60	15	106
28	19.3625	24.0238	1	1	3	3	1	13	28	0	7	2	0	1	0	1	20	8	4	5	3	84	6	139
23	21.048	29.0318	1	1	2	3	2	13	35	0	7	2	0	1	0	2	31	10	8	8	5	48	8	129
29	19.9594	26.1286	1	1	3	4	2	14	30	0	7	2	0	1	0	0	24	11	4	5	4	83	5	130
28	20.3954	23.7253	1	1	3	3	1	14	35	1	5	3	0	1	0	2	22	8	6	5	3	64	10	124
35	19.5717	23.7118	1	1	4	4	1	15	23	1	5	2	0	2	0	1	42	17	10	11	4	71	10	116
30	20.0288	26.0375	1	1	4	3	1	14	30	1	7	2	0	1	0	0	21	7	6	5	3	84	1	156
31	17.2635	22.7732	1	1	3	4	1	13	30	1	5	2	0	2	0	1	16	5	4	4	3	84	0	151
34	23.4952	31.1846	1	2	3	3	1	14	30	0	5	2	0	1	0	2	42	15	12	11	4	84	4	106
28	29.2421	32.8473	1	2	2	3	2	11	50	1	7	3	0	2	0	0	25	10	6	6	3	84	6	132
28	22.3214	26.9274	1	1	3	2	1	13	30	1	7	2	0	1	0	2	40	14	9	10	7	75	6	89
28	21.7555	27.6888	1	1	3	4	1	14	40	0	7	2	1	1	0	0	17	5	5	4	3	74	12	132
35	29.7619	35.4308	1	2	2	3	2	13	30	0	5	2	0	2	0	3	19	7	5	4	3	80	2	120
30	21.2084	23.3726	1	2	3	2	1	14	30	0	6	2	0	1	0	0	17	6	4	4	3	71	1	149
30	21.0938	25.7812	1	1	3	3	1	13	28	0	7	2	0	1	0	0	17	5	5	4	3	84	2	141
30	17.5781	22.6562	1	1	3	3	1	14	40	0	5	2	0	1	0	0	16	5	4	4	3	84	6	131
26	17.8465	20.8209	1	1	3	3	1	13	45	1	7	2	1	1	1	6	35	10	8	11	6	72	4	78
35	18.9619	21.9363	1	1	3	4	1	15	28	0	6	2	1	1	0	6	32	12	8	8	4	78	5	158
29	28.7201	32.8824	1	1	2	3	1	15	26	0	5	2	0	2	0	0	16	5	4	4	3	48	5	100
33	25.7117	30.1194	1	1	3	3	1	14	28	0	5	2	0	2	0	7	35	14	8	9	4	64	9	122
30	24.6094	30.4688	1	1	3	3	1	11	30	0	7	2	0	1	0	0	24	7	7	7	3	72	3	136
32	25.1532	30.0215	1	2	3	2	1	12	31	0	5	2	0	2	0	2	36	14	9	10	3	48	7	94
30	19.8347	23.5078	1	2	2	3	2	14	30	0	7	2	0	1	0	0	19	7	5	4	3	84	7	141
27	24.977	28.2828	1	1	3	4	1	13	28	0	6	2	0	1	0	0	22	8	5	6	3	81	5	141
27	19.721	25.8166	1	1	3	3	1	14	28	1	7	2	0	1	0	7	46	17	11	12	6	62	4	148
32	18.8707	24.677	1	2	3	3	1	14	50	1	8	2	0	2	0	3	19	6	6	4	3	77	5	117
32	19.5312	23.8281	1	1	3	3	1	13	28	0	5	1	0	1	0	0	22	7	5	7	3	84	6	141
28	21.3039	26.079	1	1	3	3	1	14	30	0	7	2	0	1	0	2	43	14	12	11	6	69	7	119
29	23.5304	26.7759	1	2	3	4	1	12	30	0	7	2	1	1	0	0	23	7	7	6	3	84	4	146
30	23.6614	30.0838	1	2	3	2	1	13	30	0	7	2	0	2	0	0	16	5	4	4	3	84	4	151
26	18.3655	20.5693	1	2	3	3	1	14	27	0	7	2	0	2	1	0	16	5	4	4	3	84	3	151
32	20.3244	22.5827	1	1	3	3	1	12	27	0	7	2	0	1	0	2	30	11	9	7	3	68	2	130
27	18.7328	23.1405	1	1	4	3	1	14	30	0	7	2	1	1	0	2	42	12	14	9	7	62	10	96
27	16.955	25.6055	1	2	2	3	1	14	30	0	7	2	0	1	0	0	16	5	4	4	3	84	2	141
31	19.1327	21.9671	1	1	3	4	1	13	35	0	7	1	1	2	0	1	39	8	13	12	6	84	3	121
41	24.5089	26.2596	1	1	3	2	2	15	30	0	6	2	1	1	0	2	25	8	8	6	3	60	5	158
35	20.202	24.2424	1	1	4	4	1	12	35	0	7	2	0	1	0	0	20	7	6	4	3	72	8	128
34	26.0375	30.0433	1	1	3	3	1	13	28	0	7	2	0	2	0	3	16	5	4	4	3	76	4	158
30	20.5499	25.8645	1	1	3	3	1	16	30	0	7	2	0	1	0	0	16	5	4	4	3	84	3	141
26	27.0051	33.5635	1	2	3	2	2	15	30	0	7	2	0	1	0	0	20	7	5	5	3	53	4	135
27	19.6052	25.3515	1	1	3	2	1	14	30	1	7	2	0	1	0	1	33	13	11	6	3	84	3	150
35	24.2188	29.6875	1	1	3	3	1	14	28	1	5	2	0	1	0	11	29	10	8	7	4	72	5	112
30	22.7694	28.6726	1	2	3	2	1	13	31	0	4	2	0	1	0	8	23	10	6	4	3	66	5	118
32	21.4844	29.2969	1	1	3	4	2	16	26	0	7	2	1	1	0	6	32	10	10	8	4	66	10	113
36	24.0346	26.4381	1	1	3	2	1	14	60	0	5	2	0	2	0	0	21	8	5	5	3	70	5	87
37	23.4375	30.8594	1	1	3	3	1	15	25	0	7	3	0	1	0	1	19	8	4	4	3	84	6	150
29	23.9188	25.8478	1	1	3	3	1	12	28	0	6	2	0	1	1	1	20	9	4	4	3	64	6	138
30	20.3244	23.7118	1	1	4	3	1	13	28	1	6	2	0	1	0	0	24	10	7	4	3	75	4	151
28	19.563	24.1415	2	1	3	3	1	14	30	1	4	2	0	2	0	7	30	11	8	8	3	71	4	156
31	29.2421	32.0461	2	2	2	3	1	15	23	1	7	2	1	1	0	7	29	10	9	6	4	50	4	89
29	21.3039	24.977	2	2	3	3	1	12	28	1	7	2	0	1	1	8	40	16	11	9	4	69	8	121
29	29.7056	35.4925	2	1	3	3	1	13	29	0	5	2	0	1	1	8	39	14	12	9	4	48	17	101
29	35.1562	37.5	2	1	3	3	1	12	30	0	7	2	0	2	1	2	33	10	8	9	6	60	3	151
26	25	31.6406	2	1	3	3	2	12	28	1	7	2	0	1	1	6	36	14	9	10	3	72	6	140
30	18.2899	22.8624	2	1	3	3	1	13	32	1	6	2	0	1	1	2	34	12	9	6	7	71	10	106
28	19.6283	24.0346	2	1	1	2	2	13	30	0	5	2	1	1	0	0	16	5	4	4	3	72	8	99
29	23.9188	31.6346	2	1	3	2	1	15	28	0	4	2	1	1	0	2	48	18	12	11	7	56	6	92
31	23.1473	27.0051	1	2	3	3	1	15	38	0	6	2	0	1	0	1	22	8	6	4	4	68	6	140
28	16.8242	20.0288	1	1	4	4	1	14	28	0	7	2	0	1	1	2	44	16	11	12	5	84	4	149
33	20.0288	26.0375	1	1	3	2	1	14	32	1	7	2	0	1	0	7	20	7	6	4	3	83	3	130
31	25.9151	32.8567	1	2	3	3	1	13	28	1	6	2	0	1	0	0	16	5	4	4	3	73	3	119
28	33.2031	36.3281	2	1	3	3	1	13	30	0	6	2	1	1	0	2	24	9	6	6	3	69	6	119
26	18.1449	23.9512	1	1	3	3	1	12	28	0	7	2	0	1	0	0	23	9	5	5	4	84	4	158
28	18.7305	23.3091	2	1	3	3	2	14	28	1	7	1	0	1	0	1	36	13	10	8	5	52	7	112
30	26.8923	31.5537	1	1	4	4	1	12	35	0	5	2	0	1	0	2	18	6	5	4	3	84	7	141
27	15.917	21.1073	1	1	3	3	1	14	30	1	7	2	0	1	1	1	27	9	8	6	4	72	7	119
26	19.5717	23.3355	1	1	3	2	1	14	28	0	7	3	0	1	0	2	39	14	11	11	3	65	7	137
28	20.1951	26.2917	1	1	3	4	1	14	32	0	5	2	0	1	0	0	21	9	4	5	3	84	14	146
32	23.2335	26.4381	1	2	3	3	1	14	28	1	5	2	1	2	0	3	17	6	4	4	3	72	6	124
25	20.5714	22.8571	1	2	3	4	1	15	50	0	10	2	0	2	0	2	38	14	11	9	4	75	9	139
28	19.7239	27.9421	1	1	3	4	1	11	30	1	7	2	0	1	0	7	28	9	8	7	4	58	14	137
29	31.1419	32.872	1	2	3	3	1	12	35	0	5	2	0	1	0	6	21	8	4	4	5	76	10	130
30	26.2336	33.9493	1	1	3	3	1	12	28	0	7	2	0	1	0	0	22	9	6	4	3	81	5	141
32	20.9572	28.1969	1	1	3	3	1	13	32	0	5	1	1	1	0	0	18	6	5	4	3	83	2	150
28	21.5139	26.8923	1	1	3	3	1	16	33	0	7	2	0	1	0	0	23	9	7	4	3	64	5	134
28	28.2284	33.4977	2	2	3	3	2	13	38	0	5	2	1	1	0	10	30	11	7	9	3	56	7	111
32	20.5693	25.7117	1	1	3	3	1	13	29	1	4	2	0	1	1	9	58	20	15	14	9	53	7	120
33	28.1337	30.7306	1	2	3	3	1	12	30	1	6	2	0	2	0	1	27	9	8	6	4	68	5	128
30	19.487	23.3844	1	1	3	4	2	14	34	0	6	2	0	1	0	1	22	10	5	4	3	81	5	124
27	26.2336	30.4772	1	1	3	3	1	14	40	1	7	1	0	2	0	9	38	11	9	12	6	72	3	146
27	20.9042	24.4473	1	1	3	2	1	14	35	0	6	2	0	1	0	1	26	9	8	6	3	54	7	158
26	17.5064	24.1588	1	1	3	3	1	14	30	1	7	2	0	1	0	9	48	15	12	12	9	70	10	86
27	28.7201	34.1311	1	1	3	3	1	13	40	0	7	2	0	2	0	1	20	5	5	6	4	84	6	137
34	22.0581	27.31	1	1	3	3	1	16	30	1	7	2	0	2	0	2	38	19	8	8	3	54	5	108
37	22.6562	27.7344	1	2	2	2	1	14	35	1	7	1	1	1	0	0	20	7	4	6	3	77	3	126
29	19.5717	24.4646	1	2	3	2	1	13	33	0	7	2	0	2	0	1	23	8	8	4	3	72	4	138
29	29.4118	32.872	1	1	3	2	1	12	26	0	7	2	0	2	0	0	16	5	4	4	3	82	6	121
27	21.83	24.841	1	1	3	4	2	14	28	0	7	3	0	1	0	0	22	7	7	5	3	58	9	131
29	15.0551	15.8079	1	2	3	4	1	11	50	1	5	1	0	1	0	6	26	8	8	6	4	84	4	136
29	18.75	24.6094	1	1	3	4	1	15	30	1	7	2	0	1	0	2	16	5	4	4	3	48	4	140
29	21.3068	27.4406	1	1	3	2	1	15	30	0	8	2	0	1	0	0	23	9	6	5	3	76	3	140
27	18.2899	23.2434	2	1	3	2	1	18	55	1	7	2	0	1	0	0	16	5	4	4	3	69	3	141
26	18.75	23.0469	2	2	3	2	2	14	30	0	6	2	1	1	0	1	20	7	6	4	3	84	9	158
32	27.3438	30.8594	1	2	3	3	1	14	30	1	5	1	1	2	0	1	33	11	9	9	4	84	9	98
27	21.7993	25.9516	2	1	2	3	2	14	25	1	7	2	0	1	0	7	44	17	12	11	4	73	6	137
33	26.8386	31.245	1	1	3	3	2	14	30	0	5	2	0	1	0	1	17	6	4	4	3	71	6	107
28	20.5049	28.6215	1	1	4	3	1	13	30	0	6	2	0	1	0	2	23	7	7	6	3	84	5	97
29	22.5069	26.8352	1	2	3	3	1	13	30	1	7	3	0	1	0	6	24	8	6	6	4	61	4	139
30	24.0344	27.4077	1	1	3	2	1	12	30	0	6	2	0	2	0	0	20	6	6	4	4	64	4	131
29	24.4473	27.2817	1	1	3	3	1	15	28	0	7	2	1	1	0	2	22	10	4	5	3	84	7	149
32	21.0772	25.5937	1	1	4	3	1	15	30	1	8	2	1	1	0	9	31	12	9	7	3	72	15	150
26	20.7008	24.0882	1	1	3	3	1	12	30	0	7	2	0	1	1	2	44	15	13	12	4	81	4	143
29	21.9899	26.6193	1	1	3	3	1	14	21	1	6	2	0	1	0	3	29	10	8	8	3	84	4	122
32	20.8325	24.3046	1	1	4	4	1	13	27	1	5	1	0	2	0	1	52	19	14	12	7	73	8	151
29	22.3214	25.1559	1	1	3	4	1	14	40	0	5	2	0	1	0	3	23	9	6	5	3	77	2	112
30	18.3594	22.2656	1	1	4	4	1	13	45	0	7	2	1	1	0	2	23	9	6	5	3	72	9	140
23	19.0039	23.3067	2	1	3	3	1	13	30	0	7	2	0	1	0	1	26	9	7	7	3	72	5	158
32	24.9199	29.6665	1	1	3	2	1	12	32	0	3	1	1	1	0	6	32	10	9	9	4	69	12	92
39	25.9095	25.9095	1	1	3	3	1	12	35	1	5	3	1	1	0	6	27	11	7	6	3	64	9	107
27	22.8329	30.0433	1	1	3	4	1	15	30	1	6	2	0	1	0	8	35	12	9	8	6	73	9	124
31	20.9566	26.2985	1	1	3	3	1	14	33	1	7	2	0	1	0	7	26	9	8	6	3	78	6	133
